# Supplementary material for: Effect of Cataracts on Hydroxychloroquine Retinopathy Screening
Source: Diagnostics (Basel). 2025 Oct 28;15(21):2736. doi: 10.3390/diagnostics15212736 (PMC12609966; doi:10.3390/diagnostics15212736)
Supplement: Supplementary file 1 [file diagnostics-15-02736-s001.zip]

Archive with 1 entries (1 files):
- diagnostics-3922629-supplementary.pdf
